# Supplementary material for: Transcriptional Differences in Peanut (Arachis hypogaea L.) Seeds at the Freshly Harvested, After-ripening and Newly Germinated Seed Stages: Insights into the Regulatory Networks of Seed Dormancy Release and Germination
Source: PLoS One. 2020 Jan 3;15(1):e0219413. doi: 10.1371/journal.pone.0219413 (PMC6941926; doi:10.1371/journal.pone.0219413)
Supplement: S2 Table — (XLSX) [file pone.0219413.s002.xlsx]

## Sheet: Sheet1
	S2 Table. DEGs involved in the oxidative phosphorylation pathway
Gene_id	DS vs FS			GS vs FS			GS vs DS			Function Description	Gene name
	readcount_DS	readcount_FS	log2 Fold Change	readcount_GS	readcount_FS	log2 Fold Change	readcount_GS	readcount_DS	log2 Fold Change
Aradu.RP8SP	845.699	401.98	1.073	367.856	472.339	-0.36068	369.783	955.076	-1.3689	Cytochrome b-c1 complex subunit Rieske-2	RISP2
Aradu.1N9W3	5752.96	1869.39	1.6217	3014.16	2201.45	0.4533	3030.07	6495.51	-1.1001	NADH dehydrogenase [ubiquinone] iron-sulfur protein 8	NDUFS8
Aradu.2VD1T	85.6757	8.27602	3.3719	26.3145	9.71477	1.4376	26.4726	96.6808	-1.8687	Soluble inorganic pyrophosphatase 6	PPA6
Aradu.3SL42	130.85	7.39485	4.1452	10.7939	8.60976	0.32617	10.8635	147.71	-3.7652	Cytochrome c oxidase subunit 2	COX2
Aradu.3V3BL	777.627	312.991	1.313	554.75	369.663	0.58563	557.855	878.051	-0.65441	Cytochrome c1-1, heme protein	CYCL
Aradu.483P6	7412.12	10763.7	-0.53821	2415.79	12720.8	-2.3966	2427.19	8374.86	-1.7868	Pyrophosphate-energized vacuolar membrane proton pump	H(+)-PPase
Aradu.4A8AD	11.7113	0.49299	4.5702	0	0.573984	#NAME?	0	13.2274	#NAME?	Putative ATP synthase protein YMF19	YMF19
Aradu.4B6K6	1308.37	2966.56	-1.181	2627.01	1320.92	0.99188	1301.75	1556.01	-0.2574	ATP synthase subunit gamma	ATPC
Aradu.4J5VA	66.6178	1.47897	5.4932	5.60344	1.72195	1.7023	5.63475	75.1407	-3.7372	ATP synthase subunit beta	ATPB
Aradu.53TXA	73.0532	54.7126	0.41708	16.391	64.8241	-1.9836	16.4886	82.4978	-2.3229	NAD(P)H-quinone oxidoreductase subunit 3	ndhC
Aradu.56J5B	13.2908	0	Inf	0.864015	0	Inf	0.869851	15.0086	-4.1089	NADH-ubiquinone oxidoreductase chain 1	ND1
Aradu.6XK1C	1728.52	1476.44	0.22742	874.297	1743.23	-0.99557	879.042	1952.21	-1.1511	NADH dehydrogenase [ubiquinone] 1 beta subcomplex subunit 10-B	NDUFB10B
Aradu.77KSP	453.497	1077.18	-1.2481	954.452	319.872	1.5772	451.084	377.69	0.25619	Cytochrome c1-1, heme protein	CYCL
Aradu.7JD6C	5.64439	18.8677	-1.741	16.7249	0	Inf	5.60977	0	Inf	NADH-ubiquinone oxidoreductase chain 1	ND1
Aradu.8KQ2C	20.4408	0.49299	5.3738	2.15687	0.573984	1.9099	2.16981	23.0568	-3.4096	NADH-ubiquinone oxidoreductase chain 5 (Fragment)	ND5
Aradu.914KV	82.248	1.97196	5.3823	13.8211	2.29594	2.5897	13.9128	92.8551	-2.7386	Putative ATP synthase protein YMF19	YMF19
Aradu.92V04	49.3423	0.985979	5.6451	0.860851	1.14797	-0.41525	0.865032	55.6797	-6.0083	Cytochrome c oxidase subunit 2	COX2
Aradu.9B6LA	3852.03	1558.33	1.3056	3292.24	1836.3	0.84227	3309.08	4350.79	-0.39485	V-type proton ATPase subunit c4	VHA-c4
Aradu.9N0XD	28.895	0.985979	4.8731	2.15055	1.14797	0.90562	2.16017	32.5895	-3.9152	ATP synthase subunit a	ATP6
Aradu.9T7BM	2294.81	3020.22	-0.39628	2674.95	649.11	2.043	2284.35	765.542	1.5772	V-type proton ATPase subunit B3	VHA-B3
Aradu.A20CQ	26.8633	0.49299	5.7679	0.432008	0.573984	-0.40995	0.434925	30.3472	-6.1247	NADH-ubiquinone oxidoreductase chain 4L	ND4L
Aradu.A9IXB	12.1779	342.029	-4.8118	303.04	0	Inf	12.0962	0	Inf	NADH-ubiquinone oxidoreductase chain 6	ND6
Aradu.BDB6C	0.869851	551.501	-9.3084	487.824	0	Inf	0.864015	0	Inf	\Cytochrome c oxidase subunit 3	COX3
Aradu.BGP6I	18.6779	0.49299	5.2436	4.32008	0.573984	2.912	4.34925	21.0778	-2.2769	NADH-ubiquinone oxidoreductase chain 1	ND1
Aradu.BXM5S	75.8913	0.49299	7.2662	9.46304	0.573984	4.0432	9.50571	85.5301	-3.1696	NADH dehydrogenase [ubiquinone] iron-sulfur protein 2	NAD7
Aradu.C07R4	8.25395	320.45	-5.2789	284.265	0	Inf	8.20182	0	Inf	Cytochrome c oxidase subunit 2	COX2
Aradu.C6SJS	2475.36	938.617	1.399	1570.09	1108.84	0.50179	1577.65	2794.32	-0.82472	V-type proton ATPase subunit G	VATG
Aradu.D1WS1	45.8229	11.1711	2.0363	7.73501	13.1329	-0.76371	7.76601	51.7551	-2.7365	ATPase 10	AHA10
Aradu.D87LJ	290.134	29.3907	3.3033	18.5194	34.3617	-0.89177	18.615	328.252	-4.1403	Cytochrome b	MT-CYB
Aradu.DA0ID	46.8323	1.43705	5.0263	2.58572	1.70477	0.60099	2.59991	52.8429	-4.3452	Cytochrome c oxidase subunit 3	COX3
Aradu.DS0VG	48.6212	0	Inf	3.01773	0	Inf	3.03484	54.9553	-4.1786	Cytochrome c oxidase subunit 2	COX2
Aradu.E187G	14.6867	0	Inf	1.29602	0	Inf	1.30478	16.592	-3.6686	NADH-ubiquinone oxidoreductase chain 4	ND4
Aradu.EWP9T	915.535	13.6779	6.0647	23.7003	16.02	0.56503	23.8293	1033.71	-5.439	Cytochrome c oxidase subunit 1	COX1
Aradu.F83KP	92.5699	0	Inf	0	0	NA	0	104.532	#NAME?	Cytochrome c oxidase subunit 2	COX2
Aradu.FMP57	4010.1	26086.7	-2.7016	23096.3	1198.29	4.2686	3990.34	1413.14	1.4976	Succinate dehydrogenase [ubiquinone] iron-sulfur subunit 2	SDH2-2
Aradu.G0KWH	13.0155	0	Inf	0	0	NA	0	14.7119	#NAME?	NADH-ubiquinone oxidoreductase chain 4L	ND4L
Aradu.G65EG	1806.53	37.6986	5.5826	50.4278	44.4614	0.18167	50.708	2039.68	-5.33	synthase subunit alpha	ATPA
Aradu.IHZ0W	3886.41	1789.12	1.1192	1930.94	2107.18	-0.12601	1941.01	4387.74	-1.1767	NADH dehydrogenase [ubiquinone] flavoprotein 2	NDUFV2
Aradu.J5HSK	4419.77	1821.31	1.279	2555.65	2143.07	0.25402	2569.07	4990.23	-0.95786	V-type proton ATPase subunit E	VATE
Aradu.J9UG9	947.319	502.038	0.91605	384.486	590.337	-0.61861	386.413	1070.34	-1.4698	NADH dehydrogenase [ubiquinone] 1 beta subcomplex subunit 7	NDUFB7
Aradu.KC1IN	263.266	22.5308	3.5466	23.3284	26.3431	-0.17534	23.486	297.135	-3.6612	NADH-ubiquinone oxidoreductase chain 5 (Fragment)	ND5
Aradu.L20DB	384.075	139.602	1.4601	133.044	163.96	-0.30144	133.712	433.866	-1.6981	NADH dehydrogenase [ubiquinone] iron-sulfur protein 1	NDUFS1
Aradu.LE8N2	3371.78	2076.7	0.69921	627.665	2447.1	-1.963	630.767	3809.14	-2.5943	NADH dehydrogenase [ubiquinone] iron-sulfur protein 4	NDUFS4
Aradu.NYW3F	64.8808	25.1743	1.3658	18.9356	29.6581	-0.64733	19.0259	73.2951	-1.9458	NADH dehydrogenase [ubiquinone] iron-sulfur protein 1	NDUFS1
Aradu.P49UA	1684.48	711.962	1.2424	1528.12	839.653	0.8639	1535.6	1901.43	-0.30828	V-type proton ATPase subunit H	VHA-H
Aradu.PQ13Y	3363.65	736.138	2.192	1796.11	866.298	1.0519	1805.69	3798.33	-1.0728	Cytochrome b-c1 complex subunit Rieske-2	RISP2
Aradu.PTT1L	128.457	1.88811	6.0882	11.1974	2.26157	2.3078	11.2551	145.106	-3.6885	ATP synthase subunit a	ATP6
Aradu.RD2G2	1009.21	474.4	1.0891	973.501	559.298	0.79957	978.834	1139.46	-0.21922	-//-
Aradu.RD9HF	37.5457	1.45801	4.6866	1.72487	1.71336	0.0096567	1.73488	42.3868	-4.6107	ATP synthase subunit alpha	ATPA
Aradu.RS99Q	59.3825	56.7373	0.065738	4.74576	67.5136	-3.8305	4.77454	67.027	-3.8113	ATP synthase subunit beta	ATPB
Aradu.S5CLV	270.429	5.87395	5.5248	32.7946	6.87062	2.2549	32.9965	305.25	-3.2096	NADH-ubiquinone oxidoreductase chain 2	ND2
Aradu.T991P	8674.81	893.266	3.2797	1485.23	1049.72	0.50069	1493.02	9800.65	-2.7146	NADH dehydrogenase [ubiquinone] iron-sulfur protein 7	NDUFS7
Aradu.UQR72	1984.06	2874.52	-0.53486	2545.8	818.05	1.6379	1973.41	964.214	1.0333	Cytochrome b-c1 complex subunit 7-1	QCR7-1
Aradu.V1INC	20.6308	0.985979	4.3871	1.7217	1.14797	0.58475	1.73006	23.2879	-3.7507	Soluble inorganic pyrophosphatase 1	PPA1
Aradu.VSH57	1419.7	604.444	1.2319	705.197	710.786	-0.01139	708.927	1603.58	-1.1776	NADH dehydrogenase [ubiquinone] iron-sulfur protein 1	NDUFS1
Aradu.VU7BU	19.5102	0	Inf	0.864015	0	Inf	0.869851	22.0012	-4.6607	NADH-ubiquinone oxidoreductase chain 4	ND4
Aradu.WZQ8L	454.776	32.2757	3.8166	34.942	38.1476	-0.12663	35.1519	513.591	-3.8689	NADH-ubiquinone oxidoreductase chain 4	ND4
Aradu.ZF3XL	6098.84	2749.95	1.1491	1441.56	3229.97	-1.1639	1447.25	6889.24	-2.251	Plasma membrane ATPase 1	PMA1
Novel00097	1735.52	675.603	1.3611	1219.57	793.509	0.62005	1225.36	1959.49	-0.67727	PREDICTED: V-type proton ATPase subunit D	ATP6V1D
