# Supplementary material for: Transcriptional Differences in Peanut (Arachis hypogaea L.) Seeds at the Freshly Harvested, After-ripening and Newly Germinated Seed Stages: Insights into the Regulatory Networks of Seed Dormancy Release and Germination
Source: PLoS One. 2020 Jan 3;15(1):e0219413. doi: 10.1371/journal.pone.0219413 (PMC6941926; doi:10.1371/journal.pone.0219413)
Supplement: S3 Table — (XLSX) [file pone.0219413.s003.xlsx]

## Sheet: Sheet1
	S3 Table. DEGs involved in the carbon metabolism pathway
Gene_id	DS vs FS			GS vs FS			GS vs DS			Function Description	Gene name
	readcount_DS	readcount_FS	log2 Fold Change	readcount_GS	readcount_FS	log2 Fold Change	readcount_GS	readcount_DS	log2 Fold Change
Aradu.N8WG9	217.154	28.1742	2.9463	43.818	33.1192	0.40385	43.9865	245.385	-2.4799	fructose-bisphosphate aldolase 2	FBA2
Aradu.9R9X3	44.06	3.81815	3.5285	6.89947	4.54032	0.60369	6.93953	49.7761	-2.8425	Serine--glyoxylate aminotransferase	AGT1
Aradu.U0DT9	1099.12	350.302	1.6497	1319.98	413.593	1.6742	1327.21	1240.73	0.09721	Transaldolase	ta1
Aradu.TQ8V3	4530.19	1398.33	1.6959	1728.03	1645.75	0.070377	1736.35	5114.99	-1.5587	3-hydroxyisobutyryl-CoA hydrolase-like protein 3	At4g13360
Aradu.D20L9	6655.47	2473.85	1.4278	9645.21	2937.91	1.715	9690.38	7519.66	0.36589	Alanine aminotransferase 2	ALAAT2
Aradu.452B2	3602.89	471.662	2.9333	4446.06	555.572	3.0005	4467.74	4065.87	0.13598	Isocitrate dehydrogenase [NADP]	IDH1
Aradu.71QRQ	1354.44	625.416	1.1148	1104.54	739.094	0.57962	1110.16	1529.49	-0.46228	Pyruvate dehydrogenase E1 component subunit beta-1	Os08g0536000
Aradu.FWV05	2029.9	991.497	1.0337	541.407	1174.03	-1.1167	544.224	2293.93	-2.0755	Malate dehydrogenase [NADP]	MDH1
Aradu.FXQ56	3325.4	402.245	3.0474	1156.96	475.051	1.2842	1162.56	3753.78	-1.691	Serine acetyltransferase 3	SAT3
Aradu.H2SP1	278.726	70.5511	1.9821	234.087	83.2174	1.4921	235.413	314.718	-0.41887	Phosphoenolpyruvate carboxylase	PPC16
Aradu.G8134	2450.26	933.932	1.3915	293.501	1097.25	-1.9025	295.124	2767.43	-3.2292	Pyruvate dehydrogenase E1 component subunit alpha-2	IAR4
Aradu.C02C1	1037.07	402.696	1.3647	473.693	475.608	-0.0058198	476.11	1171.17	-1.2986	3-hydroxyisobutyryl-CoA hydrolase 1	CHY1
Aradu.C878I	339.242	123.753	1.4549	190.144	145.935	0.38177	191.013	383.099	-1.004	Pyruvate, phosphate dikinase 2	PPDK2
Aradu.HH99D	6308.1	469.806	3.7471	881.48	554.439	0.6689	886.19	7118.66	-3.0059	Formate dehydrogenase	FDH1
Aradu.4QE7C	981.3	439.197	1.1598	1287.88	517.347	1.3158	1294.83	1108.56	0.22407	Fructose-bisphosphate aldolase	ALDC
Aradu.R65GQ	2386.26	989.72	1.2697	1480.74	1167.72	0.34262	1488.42	2694.18	-0.85607	Cysteine synthase	CYSK
Aradu.C7350	968.592	47.0025	4.3651	246.827	55.3413	2.1571	247.903	1094.32	-2.1422	2-oxoglutarate dehydrogenase	ogdh
Aradu.KCP9Z	782.987	370.104	1.0811	3035.6	435.843	2.8001	3047.11	884.355	1.7847	Phosphoserine aminotransferase 1	PSAT1
Aradu.YE42B	1413.95	412.103	1.7786	335.952	485.042	-0.52986	337.474	1596.38	-2.242	Probable 6-phosphogluconolactonase 2	Os07g0604000
Aradu.C7JM0	65.1886	3.36708	4.275	4.73626	3.98352	0.24971	4.76008	73.7586	-3.9538	Fructose-1,6-bisphosphatase	At1g43670
Aradu.NR4MV	698.997	176.21	1.988	438.825	207.975	1.0772	440.848	789.253	-0.84021	Ribulose-phosphate 3-epimerase	RPE
Aradu.CG4KR	755.166	203.043	1.895	220.766	240.544	-0.12378	221.816	853.555	-1.9441	Biotin carboxyl carrier protein of acetyl-CoA carboxylase 2	BCCP2
Aradu.8XX6M	1179.64	480.38	1.2961	1164.11	567.699	1.036	1170.79	1331.43	-0.1855	6-phosphogluconate dehydrogenase, decarboxylating 3	At3g02360
Aradu.1PN83	502.944	192.478	1.3857	378.919	226.172	0.74447	380.61	568.454	-0.57873	D-3-phosphoglycerate dehydrogenase 3	PGDH3
Aradu.MUM0J	452.423	78.0935	2.5344	79.7189	92.6314	-0.21658	80.1528	510.819	-2.672	Serine hydroxymethyltransferase	glyM
Aradu.P5HY6	876.599	351.328	1.3191	386.101	413.27	-0.098107	388.204	990.142	-1.3508	Citrate synthase	CS
Aradu.ZXE5G	57.423	0	Inf	93.8201	0	Inf	94.2692	64.7835	0.54116	Pyruvate dehydrogenase E1 component subunit alpha	OPDA
Aradu.168ME	4460.86	1952.84	1.1917	3243.74	2298.89	0.49672	3261.07	5041.16	-0.62841	Aconitate hydratase	ACOC
Aradu.S56JH	4056.57	855.83	2.2449	267.359	1006.48	-1.9125	268.691	4580.55	-4.0915	NADP-dependent malic enzyme	NADP-ME1
Aradu.02ZTY	241.101	99.2921	1.2799	24.1102	117.313	-2.2826	24.2305	272.299	-3.4903	Formate-tetrahydrofolate ligase	FTHS
Aradu.FMP57	23096.3	1198.29	4.2686	3990.34	1413.14	1.4976	4010.1	26086.7	-2.7016	Succinate dehydrogenase [ubiquinone] iron-sulfur subunit 2	SDH2-2
Aradu.C24KQ	1809.06	713.082	1.3431	1977.23	838.996	1.2367	1987.42	2042.65	-0.039544	Glyceraldehyde-3-phosphate dehydrogenase GAPCP2	GAPCP2
Aradu.472P6	94.9752	20.6745	2.1997	66.7144	24.4665	1.4472	67.0375	107.204	-0.67731	Transaldolase	tal
Aradu.9W6CT	4251.13	747.465	2.5078	888.198	878.379	0.016036	892.63	4798.16	-2.4263	Glucose-6-phosphate 1-dehydrogenase	G6PD
Aradu.MN6GR	40.7964	6.90186	2.5634	6.47379	8.03578	-0.31183	6.51424	46.0481	-2.8215	D-3-phosphoglycerate dehydrogenase 2	PGDH2
Aradu.X1Y61	717.34	102.282	2.8101	2646.84	121.142	4.4495	2658.88	810.102	1.7146	Aspartate aminotransferase	ASP1
Aradu.I79F7	157.811	26.1921	2.591	230.748	31.191	2.8871	232.112	178.19	0.3814	NADP-dependent glyceraldehyde-3-phosphate dehydrogenase	GAPN
Aradu.JVB3U	21656.5	6871.94	1.656	15560.6	8069.26	0.94739	15643.7	24443.9	-0.64389	Enolase 2	ENO2
Aradu.617DB	1026.46	395.153	1.3772	341.516	465.45	-0.44667	343.272	1158.76	-1.7552	Pyruvate kinase	KPYC
Aradu.AU7RR	646.843	102.596	2.6564	366.865	121.27	1.597	368.72	730.306	-0.98597	Probable 6-phosphogluconolactonase 4	OsI_031067
Aradu.19IZS	3828.5	1190.75	1.6849	3233.58	1397.4	1.2104	3250.74	4324.17	-0.41165	Transketolase	TKTC
Aradu.3V0K1	10764.1	3382.02	1.6703	4713.09	3984.44	0.2423	4736.61	12156.2	-1.3598	Triosephosphate isomerase	TIM
Aradu.H3G7C	739.681	350.3	1.0783	807.814	412.105	0.97101	811.911	835.47	-0.041268	Isocitrate dehydrogenase [NADP]	At5g14590
Aradu.EQB6S	4404.57	2023.88	1.1219	21733.6	2395.32	3.1816	21840.3	4972.88	2.1348	2,3-bisphosphoglycerate-independent phosphoglycerate mutase	PGM1
Aradu.0KG04	20588.7	7671.73	1.4242	6504.83	9114.12	-0.48659	6529.84	23257.5	-1.8326	Isocitrate lyase 1 (Fragment)	ICL1
Aradu.GV5M0	856.074	343.577	1.3171	3473.2	405.258	3.0994	3490.56	966.652	1.8524	Pyruvate kinase	KPYC
Aradu.FBK99	1068.79	403.326	1.406	1315.46	476.61	1.4647	1321.67	1207.12	0.13079	Dihydrolipoyllysine-residue acetyltransferase component 1 of pyruvate dehydrogenase complex, mitochondrial	LTA3
Aradu.8BA60	478.296	153.585	1.6389	552.296	181.221	1.6077	554.786	540.178	0.038497	2-carboxy-D-arabinitol-1-phosphatase	CA1P
Aradu.RB3TY	852.514	320.964	1.4093	215.085	380.369	-0.82249	215.84	963.263	-2.158	2-oxoglutarate dehydrogenase	ogdh
Aradu.A3N3V	40.9864	6.7132	2.6101	469.457	7.95844	5.8824	471.665	46.2792	3.3493	Glyceraldehyde-3-phosphate dehydrogenase B	GAPB
Aradu.RUI78	1304.54	516.483	1.3367	1690.44	608.531	1.474	1698.74	1473.15	0.20556	Dihydrolipoyllysine-residue acetyltransferase component 2 of pyruvate dehydrogenase complex	At3g13930
Aradu.4E6H2	2300.54	138.345	4.0556	8327.04	164.189	5.6644	8367.93	2596.17	1.6885	Enolase	ENO1
Aradu.WJ709	5020.93	2056.41	1.2878	297.554	2432.08	-3.031	298.843	5670.62	-4.246	ATP-dependent 6-phosphofructokinase 2	PFK2
Aradu.52T5J	8361.94	1767.4	2.2422	5642.12	2075.22	1.443	5672.69	9441.28	-0.73495	Malate dehydrogenase	MMDH
Aradu.Y017B	13067	3452.34	1.9203	69340.2	4120.36	4.0728	69655.5	14756.6	2.2389	Glyceraldehyde-3-phosphate dehydrogenase GAPC2	GAPC2
Aradu.QE3CA	879.772	212.398	2.0504	2692.29	250.329	3.4269	2706.47	993.403	1.446	Pyruvate kinase	KPYC
Aradu.S1SNW	1422.48	228.825	2.6361	303.061	270.451	0.16424	304.554	1607.09	-2.3997	Aminomethyltransferase	GDCST
Aradu.K60K0	159.751	5.23424	4.9317	316.982	6.23649	5.6675	318.395	180.333	0.82016	NAD-dependent malic enzyme 2	NAD-ME2
Aradu.AH5QJ	27.2238	2.95794	3.2022	24.9299	3.4439	2.8558	25.0329	30.7094	-0.29486	Fructose-bisphosphate aldolase,	ALF1
