# Supplementary material for: Transcriptional Differences in Peanut (Arachis hypogaea L.) Seeds at the Freshly Harvested, After-ripening and Newly Germinated Seed Stages: Insights into the Regulatory Networks of Seed Dormancy Release and Germination
Source: PLoS One. 2020 Jan 3;15(1):e0219413. doi: 10.1371/journal.pone.0219413 (PMC6941926; doi:10.1371/journal.pone.0219413)
Supplement: S4 Table — (XLSX) [file pone.0219413.s004.xlsx]

## Sheet: Sheet1
S4 Table. DEGs involved in the phytohormone signaling pathways
Gene_id	DS vs FS			GS vs FS			GS vs DS			Function Description	Gene name
	readcount_DS	readcount_FS	log2 Fold Change	readcount_GS	readcount_FS	log2 Fold Change	readcount_GS	readcount_DS	log2 Fold Change
Novel00761	18.4026	62.6004	-1.7663	97.6449	74.0078	0.39987	98.0871	20.7811	2.2388
Aradu.8E2VW	197.296	412.411	-1.0637	740.775	489.259	0.59844	744.602	223.088	1.7389	Auxin-induced protein 22B	AUX22B
Aradu.L5QU2	0	29.1291	-Inf	23.6908	34.6264	-0.54754	23.8149	0	Inf	Auxin transporter-like protein 5	LAX5
Aradu.JLY8Q	178.835	864.137	-2.2726	2108.67	1025.13	1.0405	2118.24	202.007	3.3904	Auxin-responsive protein IAA9	IAA9
Aradu.V68II	263.619	358.222	-0.4424	842.611	423.906	0.99112	846.395	297.832	1.5068	Protein phosphatase 2C 16	HAB1
Aradu.QPT82	35.0487	53.569	-0.61204	260.271	63.2396	2.0411	261.688	39.6166	2.7237	Histidine-containing phosphotransfer protein 5	AHP5
Aradu.E1B6G	52.3372	247.59	-2.242	222.383	291.904	-0.39245	223.387	59.1444	1.9172	Abscisic acid receptor PYR1	PYR1
Aradu.RYB4L	172.491	151.919	0.18323	2643.04	180.91	3.8689	2655.1	194.748	3.7691	Probable indole-3-acetic acid-amido synthetase GH3.6	GH3.6
Aradu.MBB01	185.546	306.216	-0.72277	743.037	362.423	1.0358	746.485	209.66	1.8321	ETHYLENE INSENSITIVE 3-like 3 protein	EIL3
Aradu.HM9E2	967.733	1749.81	-0.85452	8779.4	2067.27	2.0864	8815.78	1093.26	3.0115	BES1/BZR1 homolog protein 2	BEH2
Aradu.NA11G	384.619	304.892	0.33513	1430.22	358.905	1.9946	1437.57	434.426	1.7265	Coronatine-insensitive protein 1	COI1
Aradu.GV18K	6.97304	26.7899	-1.9418	103.744	31.808	1.7056	104.253	7.88377	3.7251	F-box protein GID2	GID2
Aradu.I6GFF	3.62416	12.4614	-1.7817	69.2716	14.7775	2.2289	69.5941	4.09022	4.0887	TGACG-sequence-specific DNA-binding protein TGA-2.1	TGA21
Aradu.MF3XQ	181.595	141.638	0.35851	679.759	167.77	2.0185	682.898	205.007	1.736	Auxin response factor 5	ARF5
Aradu.YMT2S	287.789	387.909	-0.43071	1079.47	460.62	1.2287	1084.92	325.145	1.7384	Histidine-containing phosphotransfer protein 1	AHP1
Aradu.RPK4E	54.4541	167.747	-1.6232	213.053	199.671	0.093588	214.083	61.4522	1.8006	Regulatory protein NPR3	NPR3
Aradu.9L9XR	8.4542	37.4152	-2.1459	245.189	43.9734	2.4792	246.523	9.53273	4.6927	Auxin-responsive protein IAA26	IAA26
Aradu.FVI2X	176.771	236.336	-0.41896	956.387	280.224	1.771	960.575	199.598	2.2668	Auxin-responsive protein SAUR32	SAU32
Aradu.NF04C	29.5633	395.536	-3.7419	615.056	470.813	0.38556	617.808	33.4152	4.2086	Gibberellin receptor GID1B	GID1B
Aradu.GG1IM	62.292	160.686	-1.3671	825.607	189.71	2.1217	830.088	70.4261	3.5591	Abscisic acid receptor PYR1	PYR1
Aradu.T65KX	225.242	191.338	0.23535	599.556	227.564	1.3976	602.454	254.154	1.2451	Auxin-responsive protein IAA9	IAA9
Aradu.KM1Q8	11.8161	150.47	-3.6707	65.8124	178.085	-1.4361	66.1099	13.393	2.3034	BRI1 kinase inhibitor 1	BKI1
Aradu.PZ2UH	5.02007	33.8804	-2.7547	66.7429	39.9211	0.74146	67.0809	5.67365	3.5636	Auxin response factor 3	ARF3
Aradu.RU1MG	126.32	427.641	-1.7593	1943.6	506.659	1.9396	1953.16	143.066	3.7711	Ethylene receptor 2	ETR2
Aradu.J4IUU	9.02427	345.02	-5.2567	186.89	412.172	-1.1411	187.842	10.2261	4.1992	Protein TIFY 10B	TIFY10B
Aradu.GIN82	2.13649	72.8073	-5.0908	55.1166	86.7455	-0.6543	55.3958	2.40791	4.5239	Auxin-induced protein AUX22	AUX22
Aradu.U0HC6	102.184	246.741	-1.2718	481.393	291.928	0.7216	483.823	115.552	2.0659	Auxin-responsive protein IAA13	IAA13
Aradu.31ZLJ	1.48767	10.0384	-2.7544	43.0046	11.9248	1.8505	43.1938	1.68232	4.6823	Regulatory protein NPR5	NPR5
Aradu.QS2D1	40.7899	74.5487	-0.86997	357.886	88.9469	2.0085	359.506	46.0147	2.9658	Probable indole-3-acetic acid-amido synthetase GH3.6	GH3.6
Aradu.N9F03	50.666	116.946	-1.2068	171.151	138.31	0.30737	171.9	57.2643	1.5859	Protein TRANSPORT INHIBITOR RESPONSE 1	TIR1
Aradu.F6R0D	63.5572	339.867	-2.4188	643.961	402.993	0.67622	647.111	71.7105	3.1738	Serine/threonine-protein kinase SAPK1	SAPK1
Aradu.G9TPP	592.598	109.424	2.4371	2651.36	128.904	4.3624	2664.2	669.185	1.9932	Serine/threonine-protein kinase SRK2I	SRK2I
Aradu.SKS95	4.73829	60.2201	-3.6678	54.6846	71.9164	-0.39519	54.9608	5.34362	3.3625	Serine/threonine-protein kinase SAPK3	SAPK3
Aradu.NJJ5I	39.1382	64.4047	-0.71859	626.613	76.235	3.039	629.388	44.2347	3.8307	Gibberellin receptor GID1B	GID1B
Novel01387	6.04243	33.566	-2.4738	85.6215	39.7922	1.1055	86.02	6.82815	3.6551
Novel01790	65.9227	518.836	-2.9764	195.432	614.702	-1.6532	196.391	74.5497	1.3975
Aradu.EE1XG	304.101	471.591	-0.63298	798.756	558.146	0.51711	802.576	343.383	1.2248	BRASSINOSTEROID INSENSITIVE 1-associated receptor kinase 1	BAK1
Novel00709	11.1608	7.39485	0.59384	423.211	8.60976	5.6193	425.32	12.634	5.0732
Novel00847	0	1.88811	-Inf	24.5706	2.26157	3.4415	24.7088	0	Inf
Aradu.KWF52	17.5767	21.5239	-0.29227	147.577	25.1866	2.5507	148.264	19.8911	2.898	Cytochrome P450 90A1	CYP90A1
Aradu.4R4B2	0	1.43705	-Inf	15.4985	1.70477	3.1845	15.5754	0	Inf	Cytochrome P450 90B1	CYP90B1
Aradu.C6RS5	108.501	64.3938	0.75272	1058.96	75.8587	3.8032	1063.94	122.677	3.1165	Steroid 5-alpha-reductase DET2	DET2
