# Supplementary material for: Transcriptional Differences in Peanut (Arachis hypogaea L.) Seeds at the Freshly Harvested, After-ripening and Newly Germinated Seed Stages: Insights into the Regulatory Networks of Seed Dormancy Release and Germination
Source: PLoS One. 2020 Jan 3;15(1):e0219413. doi: 10.1371/journal.pone.0219413 (PMC6941926; doi:10.1371/journal.pone.0219413)
Supplement: S5 Table — (XLSX) [file pone.0219413.s005.xlsx]

## Sheet: Sheet1
S5 Table. DEGs involved in the Ubiquitin mediated proteolysis pathway
Gene_id	DS vs FS			GS vs FS			GS vs DS			Function Description	Gene name
	readcount_DS	readcount_FS	log2 Fold Change	readcount_GS	readcount_FS	log2 Fold Change	readcount_GS	readcount_DS	log2 Fold Change
Aradu.AY7XX	17.8455	55.5829	-1.6391	70.5455	65.5528	0.1059	70.8651	20.1544	1.814	Constitutive photomorphogenesis protein 10	COP10
Aradu.66DLZ	369.702	627.442	-0.76312	949.676	742.527	0.35499	954.146	417.771	1.1915	Putative ubiquitin-conjugating enzyme E2 38	UBC38
Aradu.94EZM	67.2991	140.546	-1.0624	399.53	165.835	1.2686	401.519	76.0331	2.4008	Anaphase-promoting complex subunit 7	APC7
Aradu.33MBY	3.62416	2.42303	0.58084	137.502	2.85274	5.591	138.048	4.09022	5.0769	Probable ubiquitin-conjugating enzyme E2 24	UBC24
Aradu.CSD7Q	0.930605	0	Inf	196.314	0	Inf	197.065	1.05562	7.5444	Probable ubiquitin-conjugating enzyme E2 24	UBC24
Aradu.MY095	251.534	337.485	-0.42407	1192.15	399.414	1.5776	1198.09	284.176	2.0759	RING finger and CHY zinc finger domain-containing protein 1	RCHY1
Aradu.A7F0G	87.8447	111.312	-0.34159	266.835	131.166	1.0246	1198.09	284.176	2.0759	SCF ubiquitin ligase complex protein SKP1a	fpaA
Aradu.B1AM6	295.162	167.493	0.81741	776.944	197.335	1.9772	268.116	99.2555	1.4336	Anaphase-promoting complex subunit 11	APC11
Aradu.S9A7Z	1058.68	1624.19	-0.61745	15642.7	1925.4	3.0223	780.953	333.223	1.2287	Ubiquitin-conjugating enzyme E2 10	UBC10
Aradu.YLV00	163.342	447.963	-1.4555	6448.66	534.7	3.5922	15713	1195.41	3.7164	RING finger and CHY zinc finger domain-containing protein 1	Rchy1
Aradu.XW1R1	1099.93	2038.15	-0.88986	3214.36	2411.21	0.41477	6481.78	184.625	5.1337	Cullin-3A	CUL3A
Aradu.ADT2B	13.199	28.9296	-1.1321	72.2419	34.1727	1.08	3229.72	1242.65	1.378	Cullin-1	CUL1
Aradu.RBV6Z	2334.83	930.166	1.3278	5910.59	1101.66	2.4236	72.5566	14.9097	2.2829	SUMO-conjugating enzyme SCE1	SCE1
Aradu.1407H	304.678	434.092	-0.51072	786.579	514.138	0.61344	790.498	344.11	1.1999	SUMO-activating enzyme subunit 1A	SAE1A
Aradu.E090E	110.435	241.685	-1.1299	317.04	286.136	0.14796	318.708	124.787	1.3528	Probable ubiquitin-conjugating enzyme E2 C	UBE2C
